# Supplementary material for: Genome-wide identification, evolution, expression, and alternative splicing profiles of peroxiredoxin genes in cotton
Source: PeerJ. 2021 Jan 18;9:e10685. doi: 10.7717/peerj.10685 (PMC7819121; doi:10.7717/peerj.10685)
Supplement: File S1 [file peerj-09-10685-s011.zip]

Archive with 3 entries (2 files):
- supplemental_files_1/
- supplemental_files_1/Fig 2.meg
- supplemental_files_1/Fig 2.nwk
