# Supplementary material for: Genome-wide identification, evolution, expression, and alternative splicing profiles of peroxiredoxin genes in cotton
Source: PeerJ. 2021 Jan 18;9:e10685. doi: 10.7717/peerj.10685 (PMC7819121; doi:10.7717/peerj.10685)
Supplement: File S1 [file peerj-09-10685-s011.zip › supplemental_files_1/Fig 2.meg]

#mega
!Title lable1;
!Format DataType=Protein indel=-;

#GhPRX15-D
------------------------------------------------------------
------------------------------------------------------------
MPGLTIG-DTVPNLEVETTHG-------------TFKLHDYFNNG-----WTIIFSHPSD
FTPVCTTELG--KMAAYLPEFEKRGVKLLGFSCDDVQSHKEWIKDVEAYTPGCKVAYPIV
ADPKRGIIKQLNMVDPNEKDSSGNELPSRALHIVGS-------------DNKIKLSILYP
ATTGRNMDEVMRAVDSLQKTSQY--KVATPANWKQGEPVVISPSVPNEEAKKMFPQGFET
KNLPSGKDYLRFTNV-

#GhPRX6-A
------------------------------------------------------------
-----------------------------MASTILRRATSSVIKS---SLLTEASRRS--
YASVAVGTDILSAASQVSLQKARSWDEGVTSNFSTTSVNDIFK-----GKKVVIFGLPGA
YTGVCSQQHVPSYKKNIDKFKAKRIDSVICVAINDPYVMNAWADKLQAKD-----VIEFY
GDFDGSFHKSLELGKDLSAA--LLGPRSERWSAY-------------VVDGKVKALNVEG
APSDFKVSGAEVILEQI-------------------------------------------
----------------

#GhPRX2-A
--MAC--------SATSSAAALISS-----KPRAFSSN--------SKPFS-QSLSLPNP
FTGLPAPLLSRPA----------SFSLSRTSPSRKSFVVKAT------------------
SELPLVG-NPAPDFEAEA---------VFDQEFIKVKLSEYIGKK-----YVILFFYPLD
FTFVCPTEITAFSDR--YEEFEKLNTEILGVSIDSVFSHLAWVQTDRKSGGLGDLKYPLV
SDVTKT----------IAKFYGVLIPDQGIALRG---------LFIIDKEGIIQHSTINN
LAIGRSIDETMRTLQALQYVQENPDEVCPAGWKPGEKSMKPDPKLSKDYFAAI-------
----------------

#GhPRX9-D
--MAC--------SATSSAAALISS-----KPRAFSSN--------SKPFS-QSLSLPNP
FTGLPAPLLSRPA----------SFSLSRASPSRKSFVVKAT------------------
SELPLVG-NPAPDFEAEA---------VFDQEFIKVKLSEYIGKK-----YVILFFYPLD
FTFVCPTEITAFSDR--YEEFEKLNTEILGVSIDSVFSHLAWVQTDRKSGGLGDLKYPLI
SDVTKT----------IAKAYGVLIPDQGIALRG---------LFIIDKEGIIQHSTINN
LAIGRSVDETMRTLQALQYVQENPDEVCPAGWKPGEKSMKPDPKLSKDYFAAI-------
----------------

#GhPRX10-D
------------------------------------------------------------
------------------------------------------------------------
MAPIAVG-DSLPDG-------SLSYFDA-EDKLQQVSIHSLAA-----GKQVILFGVPGA
FTPTCSLKHVPGFIEKAAEFKSKGINEIICISVNDPFVMKAWAKTYPENK-----DVKFL
ADGSATYTHTLGLQLDLSEK--GLGTRSKRFALL-------------VDNLKVKAANIEQ
------------------------------------------------------------
----------------

#GhPRX14-D
------------------------------------------------------------
-----------------------------MASTILRRATSSVIKS---SLLTEASRRS--
YASVAVGTDILSAASQVSLQKARSWDEGVTSNFSTTSVNDIFK-----GKKVVIFGLPGA
YTGVCSQQHVPSYKKNIDKFKAKGIDSVICVAVNDPYVMNAWADKLQAKD-----VIEFY
GDFDGSFHQSLELGKDLSAA--LLGPRSERWSAY-------------VVDGKVKVLNVEG
APSDFKVSGAEVILEQI-------------------------------------------
----------------

#GhPRX11-D
------------------------------------------------------------
------------------------------------------------------------
MACIVVG-DTIPDG-------TVSYADE-AHQILNVSVHSLAA-----AKQVILCGVPGA
FTPTCSLKHVPGFIEKAEELKSKGISEIIVISVNDPYVMRAWGKSYPENK-----HVKFL
SDSSGAYVKTLGLELDVSDR--GFGIRSQRFALL-------------LDDLKVKVANVES
D-GQFKVSSAEDMLKAL-------------------------------------------
----------------

#GhPRX4-A
------------------------------------------------------------
------------------------------------------------------------
MAPIAVG-DVLPDG-------TLSYFDA-DDKLQQVSVHSLAA-----GKKVIIFGVPGA
FTPTCSLKHVPGFIEKAGELKSKGVDEIICISVNDPFVMKAWTKTYPENK-----DVKFL
ADGSATYTHALGLELNLGDK--GLGTRSRRFALL-------------VDDLKVKAANVES
G-GEFTVSSADDILKAL-------------------------------------------
----------------

#GhPRX5-A
--MAS--------SLSLSSHTVAS--------------------LFPSHTSKPQLSLSKS
IPILTKSSQSQFHG----LKFSHPSSLKIPRFS---------------------TFKTSI
SAKVNKG-TVPPAFTLK------------DQDGKNVSLSKFKGK------PVVVYFYPAD
ETPGCTKQACAFRDS--YEKFKKAGAEVIGISVDSAESHKNFAKKYRLP-------FTLL
SDEG---NKVRKEWGVPSDLFGTLPGRQTYVLD---------------KKGVVQLIYNNQ
FQPEKHIDETLKILQSL-------------------------------------------
----------------

#GhPRX8-D
-----------------------------------------------MAATSLTLSRFLS
-PAAAIS----LSSTTK-----LSSKSLPLKLSSVSPLPFNLHRRRVSKPISFSTKTTQI
SAAISVG-DKLPDA-------TLSYFDS-DGELQTTTISSLTA-----GKKTVIFAVPGA
FTPTCSQKHLPGFVEKSGELKAKGVNTIACVSVNDAFVMRAWKENLGIKD-----EVLLL
SDGNGEFTKKIGCELDLTDKPVGLGVRSRRYALL-------------AEDGVVKLLNLEE
G-GAFTFSGAEDILKVL-------------------------------------------
----------------

#GhPRX7-A
------------------------------------------------------------
------------------------------------------------------------
MPGLTIG-DTVPNLEVETTHG-------------TFNLHDYFNNG-----WTIIFSHPSD
FTPVCTTELG--KMAAYLPEFEKRGIKLLGFSCDDVQSHKEWIKDVEAYTPGCKVAYPIV
ADPRREIIKQLNMVDPNERDSSGSELPSRALHIVGS-------------DNKIKLSFLYP
ATTGRNMDEVMRAVDSLQKTSQY--KVATPANWKQGEPVVISPSVPNEEAKKMFPRGFET
KNLPSGKDYLRFTNV-

#GhPRX12-D
------------------------------------------------------------
------------------------------------------------------------
MAPIAVG-DVLPDG-------TLSYFDA-DDKLQQVSVHSLAA-----GKKVIIFGVPGA
FTPTCSLKHVPGFIEKAGELKSKGVDEIICISVNDPFVMKAWAKTYPENK-----DVKFL
ADGSATYTHALGLELNLGDK--GLGTRSRRFALL-------------VDDLKVKAANVES
G-GEFTVSSADDILKAL-------------------------------------------
----------------

#GhPRX13-D
--MAS--------SLSLSSHTVAS--------------------LFPSHTSKPQLSLSKS
IPILTKSSQSQFHG----LKFSHSSSLSIPRFS---------------------TFKTSI
SAKVNKG-AVPPAFTLK------------DQDGKTVSLSKFKGK------PVVVYFYPAD
ETPGCTKQACAFRDS--YEKFKKAGAEVIGISVDSAESHKNFAKKYRLP-------FTLL
SDEG---NKVRKEWGVPSDLFGTLPGRQTYVLD---------------KKGVVQLIYNNQ
FQPEKHIDETLKILQSL-------------------------------------------
----------------

#GhPRX1-A
-----------------------------------------------MAATSLTLSRFLS
-PAAAIS----LSSTTK-----LSSKSLPLKFSSVSSLSFNLHRRRVSKPISFSTKTTQI
SAAISVG-DKLPDA-------TLSYFDS-DGELQTTTISSLTA-----GKKAVIFAVPGA
FTPTCSQKHLPGFVEKSGELKAKGVNTIACVSVNDAFVMRAWKENLGIKD-----EVLLL
SDGNGEFTKKIGCELDLTDKPVGLGVRSRRYALL-------------AEDGVVKLLNLEE
G-GAFTFSGAEDILKVL-------------------------------------------
----------------

#GhPRX3-A
------------------------------------------------------------
------------------------------------------------------------
MACIAVG-DTIPDG-------TLSYADE-AHQILNVSVYSLAA-----AKQVILCGVPGA
FTPTCSLKHVPGFIEKAEELKSKGISEIIVISVNDPYVMRAWGKSYPENK-----HVKFL
SDSSGAYVKTLGLELDVSDR--GFGIRSQRFALL-------------LDDLKVKVANVES
D-GQFKVSSAEDMLKAL-------------------------------------------
----------------

#ATPRX3
------------------------------------------------------------
------------------------------------------------------------
MAPITVG-DVVPDG-------TISFFDE-NDQLQTVSVHSIAA-----GKKVILFGVPGA
FTPTCSMSHVPGFIGKAEELKSKGIDEIICFSVNDPFVMKAWGKTYPENK-----HVKFV
ADGSGEYTHLLGLELDLKDK--GLGIRSRRFALL-------------LDNLKVTVANVES
G-GEFTVSSAEDILKAL-------------------------------------------
----------------

#ATPRX4
------------------------------------------------------------
------------------------------------------------------------
MAPIAVG-DVVPDG-------TISFFDE-NDQLQTASVHSLAA-----GKKVILFGVPGA
FTPTCSMKHVPGFIEKAEELKSKGVDEIICFSVNDPFVMKAWGKTYPENK-----HVKFV
ADGSGEYTHLLGLELDLKDK--GLGVRSRRFALL-------------LDDLKVTVANVES
G-GEFTVSSADDILKAL-------------------------------------------
----------------

#ATPRX2
------------------------------------------------------------
------------------------------------------------------------
MAPITVG-DVVPDG-------TISFFDE-NDQLQTVSVHSIAA-----GKKVILFGVPGA
FTPTCSMSHVPGFIGKAEELKSKGIDEIICFSVNDPFVMKAWGKTYQENK-----HVKFV
ADGSGEYTHLLGLELDLKDK--GLGIRSRRFALL-------------LDNLKVTVANVEN
G-GEFTVSSAEDILKAL-------------------------------------------
----------------

#ATPRX1
------------------------------------------------------------
------------------------------------------------------------
MPGITLG-DTVPNLEVETTHD-------------KFKLHDYFANS-----WTVLFSHPGD
FTPVCTTELG--AMAKYAHEFDKRGVKLLGLSCDDVQSHKDWIKDIEAFNHGSKVNYPII
ADPNKEIIPQLNMIDPIE------NGPSRALHIVGP-------------DSKIKLSFLYP
STTGRNMDEVLRALDSLLMASKHNNKIATPVNWKPDQPVVISPAVSDEEAKKMFPQGFKT
ADLPSKKGYLRHTEVS

#ATPRX5
------------------------------------------------------------
-----------------------------MAMSILKLRNLSALRSAANSARIGVSSRG--
FSKLAEGTDITSAAPGVSLQKARSWDEGVSSKFSTTPLSDIFK-----GKKVVIFGLPGA
YTGVCSQQHVPSYKSHIDKFKAKGIDSVICVSVNDPFAINGWAEKLGAKD-----AIEFY
GDFDGKFHKSLGLDKDLSAA--LLGPRSERWSAY-------------VEDGKVKAVNVEE
APSDFKVTGAEVILGQI-------------------------------------------
----------------

#ATPRX6
--MAS--------VASS--TTLISSP----SSRVFPAK------------S--SLSSPSV
SFLRTLSSPSASAS-LRSGFARRSSLS---STSRRSFAVKAQ-----------------A
DDLPLVG-NKAPDFEAEA---------VFDQEFIKVKLSDYIGKK-----YVILFFYPLD
FTFVCPTEITAFSDR--HSEFEKLNTEVLGVSVDSVFSHLAWVQTDRKSGGLGDLNYPLI
SDVTKS----------ISKSFGVLIHDQGIALRG---------LFIIDKEGVIQHSTINN
LGIGRSVDETMRTLQALQYIQENPDEVCPAGWKPGEKSMKPDPKLSKEYFSAI-------
----------------

#ATPRX8
------------------------------------------------MATSLSVSRFMS
SSATVISVAKPLLSPTVSFTAPLSFTRS---LAPNLSLKFRNRRTNSASATTRSFATTPV
TASISVG-DKLPDS-------TLSYLDPSTGDVKTVTVSSLTA-----GKKTILFAVPGA
FTPTCSQKHVPGFVSKAGELRSKGIDVIACISVNDAFVMEAWRKDLGIND-----EVMLL
SDGNGEFTGKLGVELDLRDKPVGLGVRSRRYAIL-------------ADDGVVKVLNLEE
G-GAFTNSSAEDMLKAL-------------------------------------------
----------------

#ATPRX7
--MAASS-----SSFTLCNHTTLRTLP-----------------LRKTLVTKTQFSVP--
----TKSSESNFFG----STLTHSSYISPVSSS---------------------SLKGLI
FAKVNKG-QAAPDFTLK------------DQNGKPVSLKKYKGK------PVVLYFYPAD
ETPGCTKQACAFRDS--YEKFKKAGAEVIGISGDDSASHKAFASKYKLP-------YTLL
SDEG---NKVRKDWGVPGDLFGALPGRQTYVLD---------------KNGVVQLIYNNQ
FQPEKHIDETLKFLKAA-------------------------------------------
----------------

#ATPRX9
MSMAS--------IASSSSTTLLSS-----SRVLLPSK------------S--SLLSPTV
SFPRIIPSSSASSSSLCSGFSSLGSLTTNRSASRRNFAVKAQ-----------------A
DDLPLVG-NKAPDFEAEA---------VFDQEFIKVKLSEYIGKK-----YVILFFYPLD
FTFVCPTEITAFSDR--YEEFEKLNTEVLGVSVDSVFSHLAWVQTDRKSGGLGDLNYPLV
SDITKS----------ISKSFGVLIPDQGIALRG---------LFIIDKEGVIQHSTINN
LGIGRSVDETMRTLQALQYVQENPDEVCPAGWKPGEKSMKPDPKLSKEYFSAI-------
----------------

#TcPRX3
-----------------------------------------------MAA-SLTVSRFLS
-PTVLSF----SATTTK-----LYPKSFSSKLS-FSPRSLNLHRR-PSKPISFSTKTTQI
SASISVG-DKLPDA-------TLSYFDA-DGELQTTSVSSLTA-----GKKVVLFAVPGA
FTPTCSQKHLPGFVEKSGELKAKGVDTIACVSVNDSFVMRAWKENLGIND-----EVLLL
SDGNGEFTKKIGCELDLSDKPVGLGVRSRRYALL-------------AENGVVKVLNLEE
G-GAFTFSGAEDILKVL-------------------------------------------
----------------

#TcPRX4
--MAC--------SAASTTTALISS-----NPRSFSAK--------SKPIS-QSLTLPNS
FSGVRAPLLSRVAR---------SVSFSRTSHSRKSLVVKAS------------------
SELPLVG-NTAPDFEAEA---------VFDQEFIKVKLSEYIGKK-----YVILFFYPLD
FTFVCPTEITAFSDR--YEEFEKLNTEILGVSIDSVFSHLAWVQTDRKSGGLGDLKYPLI
SDVTKS----------ISKSYGVLIPDQGIALRG---------LFIIDKEGVIQHSTINN
LAIGRSVDETMRTLQALQYVQENPDEVCPAGWKPGEKSMKPDPKLSKEYFAAI-------
----------------

#TcPRX7
--MAT--------SLTLPNRTLPS--------------------LFPCHTPKTQSSVSQC
LPLVSKSSESQFYG----LKFSYSSSLSIPSSS---------------------YFKTSI
SAKVNKG-SVPPSFALK------------DQDGKNVSLSKFKGK------PVVVYFYPAD
ETPGCTKQACAFRDS--YEKFKKAGAEVVGISGDDTSSHKAFAKKYRLP-------FTLL
SDEG---NKVRKEWGVPSDLFGALPGRQTYVLD---------------KNGVVQLIYNNQ
FQPEKHIDETLKLLQSL-------------------------------------------
----------------

#TcPRX5
------------------------------------------------------------
------------------------------------------------------------
MTCTAVG-DTIPDG-------TLSYADE-DDQILNVSVHSLAA-----CKQVILVGVPGA
FTPTCSLKHVPGFIEKAEELKSKGISEIFLISVNDPYVMKAWAKSYPENK-----HVKFF
SDSSAAYIKTLGLDLDVSDR--GFGVRSQRFALL-------------IDDLKVKVVNVES
G-GQFKVSSAEDMLKSL-------------------------------------------
----------------

#TcPRX6
------------------------------------------------------------
------------------------------------------------------------
MTCTAVG-DTIPDG-------TLSYADE-DDQILNVSVHSLAA-----CKQVILVGVPGA
FTPTCSLKHVPGFIEKAEELKSKGI-------INDPYVMKAWAKSYPENK-----HVKFF
SDSSAAYIKTLGLDLDVSDR--GFGVRSQRFALL-------------IDDLKVKVVNVES
G-GQFKVSSAEDMLKSL-------------------------------------------
----------------

#TcPRX2
------------------------------------------------------------
---MMSDILPNAPTYGHATLPSCSNPGSFINAPSLSYFFHTKNLKEIQEQGVIPFHRSLK
MPGITIG-DTVPNLEVEIKYGNSHFCVL------NFTLHDYFKNS-----WTIIFFHPAD
FTPVCTTELG--KMAAYLPEFEKRGVKVLGFSCDDVQSHEEWIKD-----PRCKVTYPIV
ADPNRKIIKQLNMVDPDKKDSSGNQLPSRALHIVGP-------------DNKIKLSFLYP
ACTGRNINEVVRALDSLQKSSKY--KVATPANWKPGDPMVICPSVTNEEAEKMFPQGFET
QKLPSGKDYLRFTCVN

#TcPRX1
------------------------------------------------------------
-----------------------------MASTILKRVTSSAIKSRLESLLTGASRRS--
YASVAAGTDIVNAAPGVCLQKARSWDEGVSSNFSTTPLKDIFT-----GKKVVVFGLPGA
YTGVCSQQHVPSYKKNVDKFKAKGIDSVICVAVNDPYTMNAWADKLQAKD-----AIEFY
GDFDGSFHKSLELEKDLSAA--LLGPRSERWSAY-------------VVDGKVKALNVEE
APSDFKVSGAEVILEQI-------------------------------------------
----------------

#GsvPRX1
--MA---------SLFLPKHSLPS--------------------LLSTQIPKTPSLHS--
LPLVSKSSHSQFYG----LTFSSSPSLPLPSSSS--------------------PKKASI
FAKVSKG-QVPPPFTLK------------DQDGKTVSLSKFKGK------PVVVYFYPAD
ETPGCTKQACAFRDS--YEKFKKAGAQVVGISGDDPSSHKAFAKKYRLP-------FTLL
SDDG---NKVRKDWGVPADLFGTLPGRQTYVLD---------------KKGVVQLIYNNQ
FQPEKHIDETLKLLQTL-------------------------------------------
----------------

#GsvPRX2
------------------------------------------------------------
------------------------------------------------------------
MAPIAVG-DVIPDG-------TLAYFDE-QDQLQQASVHSLAA-----GKKVIIFGVPGA
FTPTCSVKHVPGFIEKAGELKSKGIDEILLVSVNDPFVMKAWAKTYPDNK-----DVKFL
ADGSATYTHALGLELDLSEK--GLGTRSRRFALL-------------VDDLKVKVANVEA
G-GEFTVSSADDILKAI-------------------------------------------
----------------

#GsvPRX3
------------------------------------------------------------
------------------------------------------------------------
MPGLTLG-DTIPNLEVETTHG-------------RTKLHDYIGDR-----WTIIFSHPGD
FTPVCTTELG--KMAAYTEEFARREVKLLGLSCDDVQSHKEWIKDIEAYTPGSKVTYPIA
ADPKREIIKQLNMVDPDEKDSSGNNLPSRALHIVGP-------------DKKIKLSFLYP
ASTGRNMDEVLRALESLQKAAKH--KIATPANWKPGEPVLIPPSVSNEQAKRMFPQGFQT
CGLPSKKEYLRFTQV-

#GsvPRX4
------------------------------------------------------------
-----------------------------MASRILKR--SMMMKSTVESLRIAAAAASRH
YASVAVGTDLVSAAPDVRLQKARTWDEGVSSKFSTTPLKELFK-----DKKVVIFGLPGA
YTGVCSAQHVPSYKKNVDKFKAKGIDSVICVAVNDPYTLNAWAEKLEAKD-----AIEFY
GDFDGSFHKSLDLEVDLSAA--LLGPRSHRWSAY-------------VVDGKVKALNIES
APSEVKVSGADVILEQI-------------------------------------------
----------------

#GsvPRX5
------------------------------------------------------------
---MARL----LSSAKS-----LSFSSSASALFPPASLSLKLRHP---KPLRFS---TAI
SATIAVG-DKLPES-------TFSYFDS-AGELQTTTVSDLTK-----GKKAILFAVPGA
FTPTCSQKHLPGFVEKSGELKSKGVETIACISVNDAFVMKAWKADLKIED-----QVLLL
SDGNGDFTKAIGCELDLSDKPLFLG-----------------------------------
----FVISGLEDHKGNSKYWPVVQE-----------------------------------
----------------

#GsvPRX6
--MAC--------SAPSTPTTLLSS-----NPRAFPSKSLSTVASFSKPLSPQTLTIPNS
FNPLRKPFQSPVPR---------SISS-RGSHSRRSLVVRA-------------------
SEAPLVG-NKAPDFEAEA---------VFDQEFIKVTLSEYIGKK-----YVILFFYPLD
FTFVCPTEITAFSDR--YEEFEKLNTEILGVSIDSVFSHLAWVQTDRKSGGLGDLKYPLV
SDVTKS----------ISKSYDVLIPDQGVALRG---------LFIIDKEGIIQHATINN
LAIGRSVDETMRTLQALQYVQENPDEVCPAGWKPGEKSMKPDPKLSKEYFAAI-------
----------------

#OsaPRX8
------------------------------------------------------------
------------------------------------------------------------
MPGLTLG-DVVPDLELDTTHG-------------KIRLHDFVGDA-----YVIIFSHPAD
FTPVCTTELS--EMAGYAGEFDKRGVKLLGFSCDDVESHKDWIKDIEAYKPGRRVGFPIV
ADPDREAIRQLNMIDADEKDTAGGELPNRALHIVGP-------------DKKVKLSFLFP
ACTGRNMAEVLRATDALLTAARHR--VATPVNWKPGERVVIPPGVSDEEAKARFPAGFET
AQLPSNKCYLRFTQVD

#OsaPRX7
------------------------------------------------------------
-------------------------MDGHGDGGGQHDSQRYSRRRGCHETSAKAAQSFVA
MPGLTIG-DTVPNLELDSTHG-------------KIRIHDFVGDT-----YVILFSHPGD
FTPVCTTELA--AMAGYAKEFDKRGVKLLGISCDDVQSHKDWIKDIEAYKPGNRVTYPIM
ADPSREAIKQLNMVDPDEKDSNGGHLPSRALHIVGP-------------DKKVKLSFLYP
ACVGRNMDEVVRAVDALQTAAKHA--VATPVNWKPGERVVIPPGVSDDEAKEKFPQGFDT
ADLPSGKGYLRFTKVG

#OsaPRX1
------------------------------------------------------------
-----------------------------MASALLRKATVGGSAA-----AAAARWASRG
LASVGSGSDIVSAAPGVSLQKARSWDEGVATNFSTTPLKDIFH-----GKKVVIFGLPGA
YTGVCSQAHVPSYKNNIDKLKAKGVDSVICVSVNDPYALNGWAEKLQAKD-----AIEFY
GDFDGSFHKSLDLEVDLSAA--LLGRRSHRWSAF-------------VDDGKIKAFNVEV
APSDFKVSGAEVILDQI-------------------------------------------
----------------

#OsaPRX2
------------------------------------------------------------
------------------------------------------------------------
MAPVAVG-DTLPDG-------QLGWFDG-EDKLQQVSVHGLAA-----GKKVVLFGVPGA
FTPTCSNQHVPGFINQAEQLKAKGVDDILLVSVNDPFVMKAWAKSYPENK-----HVKFL
ADGLGTYTKALGLELDLSEK--GLGIRSRRFALL-------------ADNLKVTVANIEE
G-GQFTISGAEEILKAL-------------------------------------------
----------------

#OsaPRX4
--MAA--------CCSSLATAVSSSSA---KPLAGIPP--------AAPHS---LSLP--
----RAPAARPLRL---------SASSSRSAR-ASSFVARAGG----------------V
DDAPLVG-NKAPDFDAEA---------VFDQEFINVKLSDYIGKK-----YVILFFYPLD
FTFVCPTEITAFSDR--YDEFEKLNTEILGVSIDSVFSHLAWVQTDRKSGGLGDLKYPLI
SDVTKS----------ISKSFGVLIPDQGIALRG---------LFIIDKEGVIQHSTINN
LAIGRSVDETMRTLQALQYVQDNPDEVCPAGWKPGDKSMKPDPKGSKEYFAAI-------
----------------

#OsaPRX3
-------------------------------------------MAAPTAAALSTLS----
-TASVTSGKRFITSSFS-----LSFSSRPLATG-------VRAAGARAARRSAASAST-V
VATIAVG-DKLPDA-------TLSYFDPADGELKTVTVAELTA-----GRKAVLFAVPGA
FTPTCSQKHLPGFIEKAGELHAKGVDAIACVSVNDAFVMRAWKESLGLGDA----DVLLL
SDGNLELTRALGVEMDLSDKPMGLGVRSRRYALL-------------ADDGVVKVLNLEE
G-GAFTTSSAEEMLKAL-------------------------------------------
----------------

#OsaPRX5
--MAFAVSTACRPSLLLPPRQRSSPPRPRPLLCTPSTAAFRRGALSATTTPTPARAALPS
TTGRNRIVCGKVTT----TNNYPSSCRSRRSTMMHAAAWLLLQQLSPAAARVARAADDDS
SVQVSKG-SAAPNFTLR------------DQDGRAVSLSKFKGR------PVVVYFYPAD
ETPGCTKQACAFRDS--YEKFKKAGAEVIGISGDDAASHKEFKKKYKLP-------FTLL
SDEG---NKVRKEWGVPADLFGTLPGRQTYVLD---------------KNGVVQYIYNNQ
FQPEKHIGETLKILQSL-------------------------------------------
----------------

#OsaPRX6
-----------------------------------------------MAAAASTLASLSA
-TAAAAAGKRLLLSSPS-----RSLSLSLASRGRIAVMPHLRAGILSAAPRRAVSASAPA
AATIAVG-DKLPDA-------TLSYFDSPDGELKTVTVRDLTA-----GKKVVLFAVPGA
FTPTCTQKHVPGFVAKAGELRAKGVDAVACVSVNDAFVMRAWKESLGVGD-----EVLLL
SDGNGELARAMGVELDLSDKPAGLGVRSRRYALL-------------AEDGVVKVLNLEE
G-GAFTTSSAEEMLKAL-------------------------------------------
----------------

#GrPRX2
--MAC--------SATSSAAALISS-----KPRAFSSN--------SKPFS-QSLSLPNP
FTGLPAPLLSRPA----------SFSLSRASPSRKSFVVKAT------------------
SELPLVG-NPAPDFEAEA---------VFDQEFIKVKLSEYIGKK-----YVILFFYPLD
FTFVCPTEITAFSDR--YEEFEKLNTEILGVSIDSVFSHLAWVQTDRKSGGLGDLKYPLI
SDVTKT----------IAKAYGVLIPDQGIALRG---------LFIIDKEGIIQHSTINN
LAIGRSVDETMRTLQALQYVQENPDEVCPAGWKPGEKSMKPDPKLSKDYFAAI-------
----------------

#GrPRX3
------------------------------------------------------------
------------------------------------------------------------
MAPIAVG-DSLPDG-------SLSYFDA-EDKLQQVSIHSLAA-----GKQVILFGVPGA
FTPTCSLKHVPGFIEKAAEFKSKGINEIICISVNDPFVMKAWAKTYPENK-----DVKFL
ADGSATYTHTLGLQLDLSEK--GLGTRSKRFALL-------------VDNLKVKAANIEQ
G-GEFTVSSADDILKAML------------------------------------------
----------------

#GrPRX1
------------------------------------------------------------
------------------------------------------------------------
MACIVVG-DTIPDG-------TLSYADE-AHQILNVSVHSLAA-----AKQVILCGVPGA
FTPTCSLKHVPGFIEKAEELKSKGISEIIVISVNDPYVMRAWGKSYPENK-----HVKFL
SDSSGAYVKTLGLELDVSDR--GFGIRSQRFALL-------------LDDLKVKVANVES
D-GQFKVSSAEDMLKAL-------------------------------------------
----------------

#GrPRX8
--MAS--------SLSLSSHTVAS--------------------LFPSHTSKPQLSLSKS
IPILTKSSQSQFHG----LKFSHSSSLSIPRFS---------------------TFKTSI
SAKVNKG-AVPPAFTLK------------DQDGKTVSLSKFKGK------PVVVYFYPAD
ETPGCTKQACAFRDS--YEKFKKAGAEVIGISVDSAESHKATIYVAKRRGQQ--GEERVG
SSIGSIRNIAWKTNICSRQKRGCSTHLQQPVSAGETYRRNLENTSKFVKNICALGVRQVV
FFFFGMIL----------------------------------------------------
----------------

#GrPRX7
------------------------------------------------------------
------------------------------------------------------------
MAPIAVG-DVLPDG-------TLSYFDA-DDKLQQVSVHSLAA-----GKKVIIFGVPGA
FTPTCSLKHVPGFIEKAGELKSKGVDEIICISVNDPFVMKAWAKTYPENK-----DVKFL
ADGSATYTHALGLELNLGDK--GLGTRSRRFALL-------------VDDLKVKAANVES
G-GEFTVSSADDILKAL-------------------------------------------
----------------

#GrPRX6
-----------------------------------------------MAATSLTLSRFLS
-PAAAIS----LSRTTK-----LSSKSLPLKLSSVSPLSFNLHRRRVSKPISFSTKTTQI
SAAISVG-DKLPDA-------TLSYFDS-DGELQTTTISSLTA-----GKKTVIFAVPGA
FTPTCSQKHLPGFVEKSGELKAKGVNTIACVSVNDAFVMRAWKENLGIKD-----EVLLL
SDGNGEFTKKIGCELDLTDKPVGLGVRSRRYALL-------------AEDGVVKLLNLEE
G-GAFTFSGAEDILKVL-------------------------------------------
----------------

#GrPRX4
------------------------------------------------------------
-----------------------------MASTILRRATSSVIKS---SLLTEASRRS--
YASVAVGTDILSAASQVSLQKARSWDEGVTSNFSTTSVNDIFKKNSFQGKKVVIFGLPGA
YTGVCSQQHVPSYKKNIDKFKAKGIDSVICVAVNDPYVMNAWADKLQAND-----VIEFY
GDFDGSFHQSLELGKDLSAA--LLGPRSERWSAY-------------VVDGKVKALNVEG
APSDFKVSGAEVILEQI-------------------------------------------
----------------

#GrPRX5
------------------------------------------------------------
------------------------------------------------------------
MPGLTIG-DTVPNLEVETTHG-------------TFKLHDYFNNG-----WTIIFSHPSD
FTPVCTTELG--KMAAYLPEFEKRGVKLLGFSCDDVQSHKEWIKDVEAYTPGCKVAYPIV
ADPKREIIKQLNMVDPNEKDSSGNELPSRALHIVGS-------------DNKIKLSFLYP
ATTGRNMDEVMRAVDSLQKTSQY--KVATPANWKQGEPVVISPSVPNEEAKKMFPQGFET
KNLPSGKDYLRFTNV-

#GaPRX5
-----------------------------------------------MAATSLTLSRFLS
-PAAAIS----LSSTTK-----LSSKSLPLKFSSVSPLSFNLHRRRVSKPISFSTKTTQI
SAAISVG-DKLPDA-------TLSYFDS-DGELQTTTISSLTA-----GKKTVIFAVPGA
FTPTCSQKHLPGFVEKSGELKAKGVNTIACVSVNDAFVMRAWKENLGIKD-----EVLLL
SDGNGEFTKKIGCELDLTDKPVGLGVRSRRYALL-------------AEDGVVKLLNLEE
G-GAFTFSGAEDILKVL-------------------------------------------
----------------

#GaPRX4
--MAC--------SATSSAAALISS-----KPRAFSSN--------SKPFS-QSLSLPNP
FTGLPAPLLSRPA----------SFSLSRASPSRKSFVVKAT------------------
SELPLVG-NPAPDFEAEA---------VFDQEFIKVKLSEYIGKK-----YVILFFYPLD
FTFVCPTEITAFSDR--YEEFEKLNTEILGVSIDSVFSHLAWVQTDRKSGGLGDLKYPLV
SDVTKT----------IAKSYGVLIPDQGIALRG---------LFIIDKEGIIQHSTINN
LAIGRSVDETMRTLQALQYVQENPDEVCPAGWKPGEKSMKPDPKLSKDYFAAI-------
----------------

#GaPRX3
------------------------------------------------------------
------------------------------------------------------------
MAPIAVS-DSLPDG-------TLSYFDA-EDMLQQVSIHSLAA-----GKQVILFGVPGA
FTPTCSLKHVPGFIEKAAEFKSKGINEIICISVNDPFVMKAWAKTYPENK-----DVKFL
ADGSATYTHTLGLQLDLSEK--GLGTRSKRFALL-------------VDNLKVKAANIEQ
G-GEFTVSSADDILKAML------------------------------------------
----------------

#GaPRX1
------------------------------------------------------------
------------------------------------------------------------
MPCIAVG-DTIPDG-------TLSYADE-AHQILNVSVHSLAA-----AKQVILCGVPGA
FTPTCSLKHVPGFIEKAEEFKSKGISEIIVISVNDPYVMRAWGKSYPENK-----HVKFL
SDSSGAYVKTLGLELDVSDR--GFGIRSQRFALL-------------LDDLKVKVANVES
D-GQFKVSSAEDMLKAL-------------------------------------------
----------------

#GaPRX7
------------------------------------------------------------
------------------------------------------------------------
MAPIAVG-DVLPDG-------TLSYFDA-DDKLQQVSVHSLAA-----GKKVIIFGVPGA
FTPTCSLKHVPGFIEKAGELKSKGVDEIICISVNDPFVMKAWAKTYPENK-----DVKFL
ADGSATYTHALGLELNLGDK--GLGTRSRRFALL-------------VDDLKVKAANVES
G-GEFTVSSADDILKAL-------------------------------------------
----------------

#GaPRX6
--MAS--------SLSLSSHTVAS--------------------LFPSHTSKPQLSLSKS
IPILTKSSQSQFHG----LKFSHPSSLSIPRFS---------------------TFKTSI
SAKVNKG-TVPPAFTLK------------DQDGKNVSLSKFKGK------PVVVYFYPAD
ETPGCTKQACAFRDS--YEKFKKAGAEVIGISVDSAESHKNFAKKYRLP-------FTLL
SDEG---NKVRKEWGVPSDLFGTLPGRQTYVLD---------------KKGVVQLIYNNQ
FQPEKHIDETLKILQSL-------------------------------------------
----------------

#GaPRX2
------------------------------------------------------------
-----------------------------MASTILRRATLSVIKS---SLLTEASRRS--
YASVAVGTDILSAASQVSLQKARSWDEGVTSNFSTTSVNDIFK-----GKKVVIFGLPGA
YTGVCSQQHVPSYKKSIDKFKAKRIDSVICVAINDPYVMNAWADKLQAKD-----VIEFY
GDFDGSFHKSLELGKDLSAA--LLGPRSERWSAY-------------VVDGKVKALNVEG
APSDFKVSGAEVILEQI-------------------------------------------
----------------

#GaPRX8
------------------------------------------------------------
------------------------------------------------------------
MPGLTIG-DTVPNLEVETTHG-------------TFNLHDYFNNG-----WTIIFSHPSD
FTPVCTTELG--KMAAYLPEFEKRGIKLLGFSCDDVQSHKEWIKDVEAYTPGCKVAYPIV
ADPRREIIKQLNMVDPNERDSSGSELPSRALHIVGS-------------DNKIKLSFLYP
ATTGRNMDEVMRAVDSLQKTSQY--KVATPANWKQGEPVVISPS---------------T
KNLPSGKDYLRFTNV-

#GbPRX4-A
-----------------------------------------------MAATSLTLSRFLS
-PAAAIS----LSSTTK-----LSSKSLPLKFSSVSSLSFNLHRRRVSKPISFSTKTTQI
SAAISVG-DKLPDA-------TLSYFDS-DGELQTTTISSLTA-----GKKAVIFAVPGA
FTPTCSQKHLPGFVEKSGELKAKGVNTIACVSVNDAFVMRAWKENLGIKD-----EVLLL
SDGNGEFTKKIGCELDLTDKPVGLGVRSRRYALL-------------AEDGVVKLLNLEE
G-GAFTFSGAEDILKVL-------------------------------------------
----------------

#GbPRX10-D
-----------------------------------------------MAATSLTLSRFLS
-PAAAIS----LSSTTK-----LSSKSLPLKLSSVSPLSFNLHRRRVSKPISFSTKTTQI
SAAISVG-DKLPDA-------TLSYFGS-DGELQTTTISSLTA-----GKKTVIFAVPGA
FTPTCSQKHLPGFVEKSGELKAKGVNTIACVSVNDAFVMRAWKENLGIKD-----EVLLL
SDGNGEFTKKIGCELDLTDKPVGLGVRSRRYALL-------------AEDGVVKLLNLEE
G-GAFTFSGAEYILKVL-------------------------------------------
----------------

#GbPRX8-D
--MAC--------SATSSAAALISS-----KPRAFSSN--------SKPFS-QSLSLPNP
FTGLPAPLLSRPA----------SFFLSRASPSRKSFVVKAT------------------
SELPLVG-NPAPDFEAEA---------VFDQEFIKVKLSEYIGKK-----YVILFFYPLD
FTFVCPTEITAFSDR--YEEFEKLNTEILGVSIDSVFSHLAWVQTDRKSGGLGDLKYPLI
SDVTKT----------IAKAYGVLIPDQGIALRG---------LFIIDKEGIIQHSTINN
LAIGRSVDETMRTLQALQYVQENPDEVCPAGWKPGEKSMKPDPKLSKDYFAAI-------
----------------

#GbPRX13-D
------------------------------------------------------------
------------------------------------------------------------
MAPIAVG-DSLPDG-------SLSYFDA-EDKLQQVSIHSLAA-----GKQVILFGVPGA
FTPTCSLKHVPGFIEKAAEFKSKGINEIICISVNDPFVMKAWAKTYPENK-----DVKFL
ADGSATYTHTLGLQLDLSEK--GLGTRSKRFALL-------------VDNLKVKAANIEQ
------------------------------------------------------------
----------------

#GbPRX11-D
------------------------------------------------------------
------------------------------------------------------------
MAPIAVG-DVLPDG-------TLSYFDA-DDKLQQVSVHSLAA-----GKKVIIFGVPGA
FTPTCSLKHVPGFIEKAGELKSKGVDEIICISVNDPFVMKAWAKTYPENK-----DVKFL
ADGSATYTHALGLELNLGDK--GLGTRSRRFALL-------------VDDLKVKAANVES
G-GEFTVSSADDILKAL-------------------------------------------
----------------

#GbPRX9-D
--MAS--------SLSLSSHTVAS--------------------LFPSHTSKPQLSLSKS
IPILTKSSQSQFHG----LKFSHSSSLSIPRFS---------------------TFKTSI
SAKVNKG-AVPPAFTLK------------DQDGKTVSLSKFKGK------PVVVYFYPAD
ETPGCTKQACAFRDS--YEKFKKAGAEVIGISVDSAESHKNFAKKYRLP-------FTLL
SDEG---NKVRKEWGVPSDLFGTLPGRQTYVLD---------------KKGVVQLIYNNQ
FQPEKHIDETLKILQSL-------------------------------------------
----------------

#GbPRX7-D
------------------------------------------------------------
-----------------------------MASTILRRATSSVIKS---SLLTEASRRS--
YASVAVGTDILSAASQVSLQKARSWDEGVTSNFSTTSVNDIFK-----GKKVVIFGLPGA
YTGVCSQQHVPSYKKNIDKFKAKGIDSVICVAVNDPYVMNAWADKLQAKD-----VIEFY
GDFDGSFHQSLELGKDLSAA--LLGPRSERWSAY-------------MVDGKVKVLNVEG
APSDFKVSGAEVILEQI-------------------------------------------
----------------

#GbPRX14-D
------------------------------------------------------------
------------------------------------------------------------
MPGLTIG-DTVPNLEVETTHG-------------TFKLHDYFNNG-----WTIIFSHPSD
FTPVCTTELG--KMAAYLPEFEKRGVKLLGFSCDDVQSHKEWIKDVEAYTPGCKVAYPIV
ADPKRGIIKQLNMVDPNEKDSSGNELPSRALHIVGS-------------DNKIKLSILYP
ATTGRNMDEVMRAVDSLQKTSQY--KVATPANWKQGEPVVISPSVPNEEAKKMFPQGFET
KNLPSGKDYLRFTNV-

#GbPRX6-A
------------------------------------------------------------
------------------------------------------------------------
MACIAVG-DTIPDG-------TLSYADE-AHQILNVSVYSLAA-----AKQVILCGVPGA
FTPTCSLKHVPGFIEKAEELKSKGISEIIVISVNDPYVMRAWGKSYPENK-----HVKFL
SDSSGAYVKTLGLELDVSDR--GFGIRSQRFALL-------------LDDLKVKVANVES
D-GQFKVSSAEDMLKAL-------------------------------------------
----------------

#GbPRX3-A
------------------------------------------------------------
------------------------------------------------------------
MAPIAVG-DVLPDG-------TLSYFDA-DDKLQQVSVHSLAA-----GKKVIIFGVPGA
FTPTCSLKHVPGFIEKAGELKSKGVDEIICISVNDPFVMKAWAKTYPENK-----DVKFL
ADGSATYTHALGLELNLGDK--GLGTRSRRFALL-------------VDDLKVKAANVES
G-GEFTVSSADDILKAL-------------------------------------------
----------------

#GbPRX2-A
--MAS--------SLSLSSHTVAS--------------------LFPSHTSKPQLSLSKS
IPILTKSSQSQFHG----LKFSHPSSLKIPRFS---------------------TFKTSI
SAKVNKG-TVPPAFTLK------------DQDGKNVSLSKFKGK------PVVVYFYPAD
ETPGCTKQACAFRDS--YEKFKKAGAEVIGISVDSAESHKNFAKKYRLP-------FTLL
SDEG---NKVRKEWGVPSDLFGTLPGRQTYVLD---------------KKGVVQLIYNNQ
FQPEKHIDETLKILQSL-------------------------------------------
----------------

#GbPRX5-A
------------------------------------------------------------
-----------------------------MASTILRRATSSVIKS---SLLTEASRRS--
YASVAVGTDILSAASQVSLQKARSWDEGVTSNFSTTSVNDIFK-----GKKVVIFGLPGA
YTGVCSQQHVPSYKKNIDKFKAKRIDSVICVAINDPYVMNAWADKLQAKD-----VIEFY
GDFDGSFHKSLELGKDLSAA--LLGPRSERWSAY-------------VVDGKVKALNVEG
APSDFKVSGAEVILEQI-------------------------------------------
----------------

#GbPRX1-A
------------------------------------------------------------
------------------------------------------------------------
MPGLTIG-DTVPNLEVETTHG-------------TFNLHDYFNNG-----WTIIFSHPSD
FTPVCTTELG--KMAAYLPEFEKRGIKLLGFSCDDVQSHKEWIKDVEAYTPGCKVAYPIV
ADPRREIIKQLNMVDPNERDSSGSELPSRALHIVGS-------------DNKIKLSFLYP
ATTGRNMDEVMRAVDSLQKTSQY--KVATPANWKQGEPVVISPSVPNEEAKKMFPRGFET
KNLPSGKDYLRFTNV-
