# Supplementary material for: Genome-wide identification, evolution, expression, and alternative splicing profiles of peroxiredoxin genes in cotton
Source: PeerJ. 2021 Jan 18;9:e10685. doi: 10.7717/peerj.10685 (PMC7819121; doi:10.7717/peerj.10685)
Supplement: File S1 [file peerj-09-10685-s011.zip › supplemental_files_1/Fig 2.nwk]

((((((((GrPRX3:0.00000000,GbPRX13-D:0.00000000)0.2420:0.00000000,GhPRX10-D:0.00000000)0.3770:0.00000000,GaPRX3:0.01301758)1.0000:0.06750046,(ATPRX4:0.02625234,(ATPRX3:0.00000000,ATPRX2:0.00000000)0.9940:0.05399069)0.9490:0.08347150)0.0200:0.00000000,(GsvPRX2:0.04007218,((GhPRX4-A:0.01308336,GbPRX3-A:0.00000000)0.0460:0.00000000,(GhPRX12-D:0.00000000,(GrPRX7:0.00000000,(GaPRX7:0.00000000,GbPRX11-D:0.00000000)0.1250:0.00000000)0.0700:0.00000000)0.1130:0.00000000)0.9410:0.02638282)0.5770:0.02633616)0.4180:0.02497961,(OsaPRX2:0.02353760,(((GrPRX4:0.00000000,GbPRX7-D:0.00000000)0.3340:0.00000000,GhPRX14-D:0.00000000)0.7980:0.00659620,(((GhPRX6-A:0.00000000,GaPRX2:0.00000000)0.3330:0.00000000,GbPRX5-A:0.00000000)0.8920:0.02628189,(TcPRX1:0.05351313,(GsvPRX4:0.05419681,(ATPRX5:0.13453499,OsaPRX1:0.10135720)0.6090:0.04446520)0.3130:0.02620400)0.6050:0.06764610)0.0990:0.00000000)0.9840:0.66513649)0.2110:0.12065277)0.0320:0.01797860,((TcPRX5:0.00000000,TcPRX6:0.01306136)0.9930:0.04915071,(GaPRX1:0.02626927,((GhPRX11-D:0.00000000,GrPRX1:0.00000000)0.8670:0.01308771,(GhPRX3-A:0.00000000,GbPRX6-A:0.00000000)0.8780:0.01307966)0.6890:0.00721052)0.9070:0.03301993)0.9930:0.10889223)0.4320:0.19803503,(ATPRX8:0.11920513,(GsvPRX5:0.05221220,((OsaPRX3:0.04709136,OsaPRX6:0.09563171)0.5540:0.05295628,(TcPRX3:0.04761731,((GhPRX1-A:0.00000000,GbPRX4-A:0.00000000)0.5660:0.00000000,(GhPRX8-D:0.00000000,(GrPRX6:0.00000000,(GaPRX5:0.00000000,GbPRX10-D:0.00000000)0.1750:0.00000000)0.1170:0.00000000)0.6480:0.01305110)0.9780:0.05171656)0.6970:0.03367614)0.4880:0.07433672)0.6220:0.08864264)0.7150:0.08266646,((((((((((GhPRX5-A:0.00000000,GbPRX2-A:0.00000000)0.3320:0.00000000,GaPRX6:0.00000000)0.8520:0.02641940,GhPRX13-D:0.00000000)0.0650:0.00000000,GbPRX9-D:0.00000000)0.8020:0.01265895,GrPRX8:0.18837891)0.4800:0.06374472,TcPRX7:0.03731121)0.1580:0.02777762,GsvPRX1:0.06379700)0.2150:0.05261061,OsaPRX5:0.09393561)0.4730:0.09183860,ATPRX7:0.05474196)0.9800:0.64680281,((((((((GhPRX2-A:0.00000000,GaPRX4:0.00000000)0.6770:0.01310222,GhPRX9-D:0.00000000)0.0330:0.00000000,(GrPRX2:0.00000000,GbPRX8-D:0.00000000)0.2530:0.00000000)0.6720:0.02594934,TcPRX4:0.00109423)0.6860:0.02189219,GsvPRX6:0.03056927)0.5360:0.03965231,ATPRX9:0.01752590)0.2810:0.01373507,(ATPRX6:0.02220007,OsaPRX4:0.05144227)0.4740:0.01549900)0.9790:0.34265146,((OsaPRX8:0.14459525,OsaPRX7:0.06916712)0.6080:0.06700931,(ATPRX1:0.08700489,(GsvPRX3:0.12499324,(TcPRX2:0.13020880,((GrPRX5:0.00000000,GbPRX14-D:0.00000000)0.3020:0.00000000,(GhPRX15-D:0.00000000,(GhPRX7-A:0.00000000,(GaPRX8:0.00000000,GbPRX1-A:0.00000000)0.2870:0.00000000)0.8750:0.02642404)0.0350:0.00000000)0.8750:0.03672157)0.7500:0.08107865)0.6470:0.07796346)0.5870:0.05723768)0.9770:0.60217609)0.6560:0.07241529)0.9980:0.82211642);
