# Supplementary material for: Genome-wide identification, evolution, expression, and alternative splicing profiles of peroxiredoxin genes in cotton
Source: PeerJ. 2021 Jan 18;9:e10685. doi: 10.7717/peerj.10685 (PMC7819121; doi:10.7717/peerj.10685)
Supplement: File S2 [file peerj-09-10685-s012.zip]

Archive with 19 entries (18 files):
- Supplemental_File_2/
- Supplemental_File_2/Control-leaves-1,3.txt
- Supplemental_File_2/Control-leaves-6,12.txt
- Supplemental_File_2/Control-roots-1,3.txt
- Supplemental_File_2/Control-roots-6,12.txt
- Supplemental_File_2/Readme.doc
- Supplemental_File_2/Sample-0h.txt
- Supplemental_File_2/Sample-N-12h.txt
- Supplemental_File_2/Sample-N-1h.txt
- Supplemental_File_2/Sample-N-3h.txt
- Supplemental_File_2/Sample-N-6h.txt
- Supplemental_File_2/Sample-P-12h.txt
- Supplemental_File_2/Sample-P-1h.txt
- Supplemental_File_2/Sample-P-3h.txt
- Supplemental_File_2/Sample-P-6h.txt
- Supplemental_File_2/Sample-S-12h.txt
- Supplemental_File_2/Sample-S-1h.txt
- Supplemental_File_2/Sample-S-3h.txt
- Supplemental_File_2/Sample-S-6h.txt
