# Supplementary material for: Genome-wide identification, evolution, expression, and alternative splicing profiles of peroxiredoxin genes in cotton
Source: PeerJ. 2021 Jan 18;9:e10685. doi: 10.7717/peerj.10685 (PMC7819121; doi:10.7717/peerj.10685)
Supplement: File S2 [file peerj-09-10685-s012.zip › Supplemental_File_2/Control-leaves-6,12.txt]

Experiment:	Control-leaves-6,12 Selected Filter: SYBR Green I / HRM Dye (465-510)
Include	Color	Pos	Name	Cp	Concentration	Standard	Status
TRUE	255	A1	Sample 1	24.03		0
TRUE	255	A2	Sample 2	23.48		0
TRUE	255	A3	Sample 3	24.13		0
TRUE	255	A4	Sample 4	23.89		0
TRUE	255	A5	Sample 5	23.67		0
TRUE	255	A6	Sample 6	25.43		0
TRUE	255	A7	Sample 7	24.31		0
TRUE	255	A8	Sample 8	24.63		0
TRUE	255	A9	Sample 9	24.02		0
TRUE	255	A10	Sample 10	23.36		0
TRUE	255	A11	Sample 11	23.03		0
TRUE	255	A12	Sample 12	21.83		0
TRUE	255	A13	Sample 13	22.99		0
TRUE	255	A14	Sample 14	21.64		0
TRUE	255	A15	Sample 15	23.14		0
TRUE	255	A16	Sample 16	22.22		0
TRUE	255	A17	Sample 17	23.11		0
TRUE	255	A18	Sample 18	22.11		0
TRUE	255	A19	Sample 19	22.98		0
TRUE	255	A20	Sample 20	22.68		0
TRUE	255	A21	Sample 21	24.18		0
TRUE	65280	A22	Sample 22			0
TRUE	65280	A23	Sample 23			0
TRUE	65280	A24	Sample 24			0
TRUE	255	B1	Sample 25	26.54		0
TRUE	255	B2	Sample 26	26.31		0
TRUE	255	B3	Sample 27	28.18		0
TRUE	255	B4	Sample 28	25.53		0
TRUE	255	B5	Sample 29	25.52		0
TRUE	255	B6	Sample 30	27.79		0
TRUE	255	B7	Sample 31	26.59		0
TRUE	255	B8	Sample 32	26.67		0
TRUE	255	B9	Sample 33	26.09		0
TRUE	255	B10	Sample 34	21.41		0
TRUE	255	B11	Sample 35	21.81		0
TRUE	255	B12	Sample 36	21.55		0
TRUE	255	B13	Sample 37	20.20		0
TRUE	255	B14	Sample 38	20.55		0
TRUE	255	B15	Sample 39	20.96		0
TRUE	255	B16	Sample 40	21.57		0
TRUE	255	B17	Sample 41	21.83		0
TRUE	255	B18	Sample 42	22.93		0
TRUE	255	B19	Sample 43	23.40		0
TRUE	255	B20	Sample 44	24.59		0
TRUE	255	B21	Sample 45	24.82		0
TRUE	65280	B22	Sample 46			0
TRUE	65280	B23	Sample 47			0
TRUE	65280	B24	Sample 48			0
TRUE	255	C1	Sample 49	22.81		0
TRUE	255	C2	Sample 50	22.01		0
TRUE	255	C3	Sample 51	22.62		0
TRUE	255	C4	Sample 52	23.60		0
TRUE	255	C5	Sample 53	23.56		0
TRUE	255	C6	Sample 54	22.94		0
TRUE	255	C7	Sample 55	23.41		0
TRUE	255	C8	Sample 56	23.60		0
TRUE	255	C9	Sample 57	23.02		0
TRUE	255	C10	Sample 58	23.44		0
TRUE	255	C11	Sample 59	23.58		0
TRUE	255	C12	Sample 60	23.63		0
TRUE	255	C13	Sample 61	22.77		0
TRUE	255	C14	Sample 62	22.51		0
TRUE	255	C15	Sample 63	24.56		0
TRUE	255	C16	Sample 64	22.54		0
TRUE	255	C17	Sample 65	22.73		0
TRUE	255	C18	Sample 66	24.24		0
TRUE	255	C19	Sample 67	24.30		0
TRUE	255	C20	Sample 68	24.18		0
TRUE	255	C21	Sample 69	23.25		0
TRUE	65280	C22	Sample 70			0
TRUE	65280	C23	Sample 71			0
TRUE	65280	C24	Sample 72			0
TRUE	255	D1	Sample 73	23.20		0
TRUE	255	D2	Sample 74	23.58		0
TRUE	255	D3	Sample 75	24.05		0
TRUE	255	D4	Sample 76	22.31		0
TRUE	255	D5	Sample 77	23.80		0
TRUE	255	D6	Sample 78	22.80		0
TRUE	255	D7	Sample 79	24.24		0
TRUE	255	D8	Sample 80	24.59		0
TRUE	255	D9	Sample 81	24.10		0
TRUE	255	D10	Sample 82	19.06		0
TRUE	255	D11	Sample 83	18.45		0
TRUE	255	D12	Sample 84	17.90		0
TRUE	255	D13	Sample 85	20.35		0
TRUE	255	D14	Sample 86	20.34		0
TRUE	255	D15	Sample 87	18.50		0
TRUE	255	D16	Sample 88	20.71		0
TRUE	255	D17	Sample 89	21.08		0
TRUE	255	D18	Sample 90	19.50		0
TRUE	255	D19	Sample 91	23.16		0
TRUE	255	D20	Sample 92	23.14		0
TRUE	255	D21	Sample 93	23.66		0
TRUE	65280	D22	Sample 94			0
TRUE	65280	D23	Sample 95			0
TRUE	65280	D24	Sample 96			0
TRUE	255	E1	Sample 97	28.43		0
TRUE	255	E2	Sample 98	27.87		0
TRUE	255	E3	Sample 99	27.13		0
TRUE	255	E4	Sample 100	28.58		0
TRUE	255	E5	Sample 101	28.19		0
TRUE	255	E6	Sample 102	27.26		0
TRUE	255	E7	Sample 103	27.47		0
TRUE	255	E8	Sample 104	27.62		0
TRUE	255	E9	Sample 105	27.38		0
TRUE	255	E10	Sample 106	25.76		0
TRUE	255	E11	Sample 107	26.01		0
TRUE	255	E12	Sample 108	26.50		0
TRUE	255	E13	Sample 109	26.01		0
TRUE	255	E14	Sample 110	26.78		0
TRUE	255	E15	Sample 111	25.15		0
TRUE	255	E16	Sample 112	27.28		0
TRUE	255	E17	Sample 113	26.79		0
TRUE	255	E18	Sample 114	25.82		0
TRUE	255	E19	Sample 115	22.45		0
TRUE	255	E20	Sample 116	23.79		0
TRUE	255	E21	Sample 117	23.24		0
TRUE	65280	E22	Sample 118			0
TRUE	65280	E23	Sample 119			0
TRUE	65280	E24	Sample 120			0
TRUE	255	F1	Sample 121	29.26		0
TRUE	255	F2	Sample 122	30.84		0
TRUE	255	F3	Sample 123	29.74		0
TRUE	255	F4	Sample 124	31.40		0
TRUE	255	F5	Sample 125	30.59		0
TRUE	255	F6	Sample 126	31.05		0
TRUE	255	F7	Sample 127	30.63		0
TRUE	255	F8	Sample 128	31.41		0
TRUE	255	F9	Sample 129	31.75		0
TRUE	255	F10	Sample 130	24.15		0
TRUE	255	F11	Sample 131	24.77		0
TRUE	255	F12	Sample 132	24.88		0
TRUE	255	F13	Sample 133	26.57		0
TRUE	255	F14	Sample 134	26.74		0
TRUE	255	F15	Sample 135	26.25		0
TRUE	255	F16	Sample 136	26.76		0
TRUE	255	F17	Sample 137	26.24		0
TRUE	255	F18	Sample 138	25.48		0
TRUE	255	F19	Sample 139	21.92		0
TRUE	255	F20	Sample 140	22.83		0
TRUE	255	F21	Sample 141	22.81		0
TRUE	65280	F22	Sample 142			0
TRUE	65280	F23	Sample 143			0
TRUE	65280	F24	Sample 144			0
TRUE	255	G1	Sample 145	28.64		0
TRUE	255	G2	Sample 146	28.46		0
TRUE	255	G3	Sample 147	29.03		0
TRUE	255	G4	Sample 148	30.07		0
TRUE	255	G5	Sample 149	30.36		0
TRUE	255	G6	Sample 150	30.90		0
TRUE	255	G7	Sample 151	29.56		0
TRUE	255	G8	Sample 152	30.53		0
TRUE	255	G9	Sample 153	30.67		0
TRUE	255	G10	Sample 154	30.36		0
TRUE	255	G11	Sample 155	29.31		0
TRUE	255	G12	Sample 156	30.30		0
TRUE	255	G13	Sample 157	31.43		0
TRUE	255	G14	Sample 158	31.79		0
TRUE	255	G15	Sample 159	29.81		0
TRUE	255	G16	Sample 160	30.68		0
TRUE	255	G17	Sample 161	30.65		0
TRUE	255	G18	Sample 162	30.56		0
TRUE	65280	G19	Sample 163			0
TRUE	65280	G20	Sample 164			0
TRUE	65280	G21	Sample 165			0
TRUE	65280	G22	Sample 166			0
TRUE	65280	G23	Sample 167			0
TRUE	65280	G24	Sample 168			0
TRUE	255	H1	Sample 169	18.29		0
TRUE	255	H2	Sample 170	18.81		0
TRUE	255	H3	Sample 171	18.22		0
TRUE	255	H4	Sample 172	20.03		0
TRUE	255	H5	Sample 173	19.50		0
TRUE	255	H6	Sample 174	19.24		0
TRUE	255	H7	Sample 175	19.46		0
TRUE	255	H8	Sample 176	19.40		0
TRUE	255	H9	Sample 177	19.10		0
TRUE	255	H10	Sample 178	12.87		0
TRUE	255	H11	Sample 179	12.36		0
TRUE	255	H12	Sample 180	12.54		0
TRUE	255	H13	Sample 181	11.44		0
TRUE	255	H14	Sample 182	12.97		0
TRUE	255	H15	Sample 183	12.88		0
TRUE	255	H16	Sample 184	14.46		0
TRUE	255	H17	Sample 185	14.23		0
TRUE	255	H18	Sample 186	14.39		0
TRUE	65280	H19	Sample 187			0
TRUE	65280	H20	Sample 188			0
TRUE	65280	H21	Sample 189			0
TRUE	65280	H22	Sample 190			0
TRUE	65280	H23	Sample 191			0
TRUE	65280	H24	Sample 192			0
TRUE	255	I1	Sample 193	28.33		0
TRUE	255	I2	Sample 194	29.06		0
TRUE	255	I3	Sample 195	29.34		0
TRUE	255	I4	Sample 196	29.44		0
TRUE	255	I5	Sample 197	28.97		0
TRUE	255	I6	Sample 198	27.03		0
TRUE	255	I7	Sample 199	28.55		0
TRUE	255	I8	Sample 200	28.83		0
TRUE	255	I9	Sample 201	28.33		0
TRUE	255	I10	Sample 202	26.77		0
TRUE	255	I11	Sample 203	27.49		0
TRUE	255	I12	Sample 204	26.47		0
TRUE	255	I13	Sample 205	26.36		0
TRUE	255	I14	Sample 206	26.64		0
TRUE	255	I15	Sample 207	28.03		0
TRUE	255	I16	Sample 208	26.45		0
TRUE	255	I17	Sample 209	27.43		0
TRUE	255	I18	Sample 210	27.42		0
TRUE	65280	I19	Sample 211			0
TRUE	65280	I20	Sample 212			0
TRUE	65280	I21	Sample 213			0
TRUE	65280	I22	Sample 214			0
TRUE	65280	I23	Sample 215			0
TRUE	65280	I24	Sample 216			0
TRUE	255	J1	Sample 217	24.03		0
TRUE	255	J2	Sample 218	23.70		0
TRUE	255	J3	Sample 219	23.34		0
TRUE	255	J4	Sample 220	24.18		0
TRUE	255	J5	Sample 221	25.22		0
TRUE	255	J6	Sample 222	24.91		0
TRUE	255	J7	Sample 223	24.28		0
TRUE	255	J8	Sample 224	24.46		0
TRUE	255	J9	Sample 225	26.08		0
TRUE	255	J10	Sample 226	23.02		0
TRUE	255	J11	Sample 227	23.00		0
TRUE	255	J12	Sample 228	23.69		0
TRUE	255	J13	Sample 229	22.63		0
TRUE	255	J14	Sample 230	22.95		0
TRUE	255	J15	Sample 231	22.67		0
TRUE	255	J16	Sample 232	22.19		0
TRUE	255	J17	Sample 233	21.47		0
TRUE	255	J18	Sample 234	21.68		0
TRUE	65280	J19	Sample 235			0
TRUE	65280	J20	Sample 236			0
TRUE	65280	J21	Sample 237			0
TRUE	65280	J22	Sample 238			0
TRUE	65280	J23	Sample 239			0
TRUE	65280	J24	Sample 240			0
TRUE	255	K1	Sample 241	31.5		0
TRUE	255	K2	Sample 242	32.24		0
TRUE	255	K3	Sample 243	31.45		0
TRUE	255	K4	Sample 244	29.64		0
TRUE	255	K5	Sample 245	30.31		0
TRUE	255	K6	Sample 246	30.62		0
TRUE	255	K7	Sample 247	30.03		0
TRUE	255	K8	Sample 248	29.91		0
TRUE	255	K9	Sample 249	29.76		0
TRUE	255	K10	Sample 250	29.34		0
TRUE	255	K11	Sample 251	28.79		0
TRUE	255	K12	Sample 252	29.77		0
TRUE	255	K13	Sample 253	29.38		0
TRUE	255	K14	Sample 254	28.87		0
TRUE	255	K15	Sample 255	30.61		0
TRUE	255	K16	Sample 256	28.59		0
TRUE	255	K17	Sample 257	28.56		0
TRUE	255	K18	Sample 258	30.09		0
TRUE	65280	K19	Sample 259			0
TRUE	65280	K20	Sample 260			0
TRUE	65280	K21	Sample 261			0
TRUE	65280	K22	Sample 262			0
TRUE	65280	K23	Sample 263			0
TRUE	65280	K24	Sample 264			0
TRUE	255	L1	Sample 265	27.77		0
TRUE	255	L2	Sample 266	28.49		0
TRUE	255	L3	Sample 267	28.22		0
TRUE	255	L4	Sample 268	25.07		0
TRUE	255	L5	Sample 269	24.15		0
TRUE	255	L6	Sample 270	25.81		0
TRUE	255	L7	Sample 271	28.46		0
TRUE	255	L8	Sample 272	28.53		0
TRUE	255	L9	Sample 273	27.28		0
TRUE	255	L10	Sample 274	20.32		0
TRUE	255	L11	Sample 275	20.57		0
TRUE	255	L12	Sample 276	20.91		0
TRUE	255	L13	Sample 277	21.10		0
TRUE	255	L14	Sample 278	20.82		0
TRUE	255	L15	Sample 279	21.35		0
TRUE	255	L16	Sample 280	20.26		0
TRUE	255	L17	Sample 281	20.82		0
TRUE	255	L18	Sample 282	20.69		0
TRUE	65280	L19	Sample 283			0
TRUE	65280	L20	Sample 284			0
TRUE	65280	L21	Sample 285			0
TRUE	65280	L22	Sample 286			0
TRUE	65280	L23	Sample 287			0
TRUE	65280	L24	Sample 288			0
TRUE	255	M1	Sample 289	34.85		0
TRUE	255	M2	Sample 290	34.64		0
TRUE	255	M3	Sample 291	35.84		0
TRUE	255	M4	Sample 292	37.54		0
TRUE	255	M5	Sample 293	37.28		0
TRUE	255	M6	Sample 294	38.28		0
TRUE	255	M7	Sample 295	35.03		0
TRUE	255	M8	Sample 296	35.29		0
TRUE	255	M9	Sample 297	33.87		0
TRUE	255	M10	Sample 298	35.68		0
TRUE	255	M11	Sample 299	35.75		0
TRUE	255	M12	Sample 300	34.38		0
TRUE	255	M13	Sample 301	35.92		0
TRUE	255	M14	Sample 302	34.63		0
TRUE	255	M15	Sample 303	35.31		0
TRUE	255	M16	Sample 304	35.22		0
TRUE	255	M17	Sample 305	35.53		0
TRUE	255	M18	Sample 306	35.00		0
TRUE	65280	M19	Sample 307			0
TRUE	65280	M20	Sample 308			0
TRUE	65280	M21	Sample 309			0
TRUE	65280	M22	Sample 310			0
TRUE	65280	M23	Sample 311			0
TRUE	65280	M24	Sample 312			0
TRUE	255	N1	Sample 313	28.87		0
TRUE	255	N2	Sample 314	28.31		0
TRUE	255	N3	Sample 315	29.19		0
TRUE	255	N4	Sample 316	26.09		0
TRUE	255	N5	Sample 317	27.54		0
TRUE	255	N6	Sample 318	26.83		0
TRUE	255	N7	Sample 319	28.26		0
TRUE	255	N8	Sample 320	28.99		0
TRUE	255	N9	Sample 321	29.42		0
TRUE	255	N10	Sample 322	22.37		0
TRUE	255	N11	Sample 323	21.81		0
TRUE	255	N12	Sample 324	21.94		0
TRUE	255	N13	Sample 325	22.62		0
TRUE	255	N14	Sample 326	22.48		0
TRUE	255	N15	Sample 327	22.97		0
TRUE	255	N16	Sample 328	22.32		0
TRUE	255	N17	Sample 329	22.76		0
TRUE	255	N18	Sample 330	21.28		0
TRUE	65280	N19	Sample 331			0
TRUE	65280	N20	Sample 332			0
TRUE	65280	N21	Sample 333			0
TRUE	65280	N22	Sample 334			0
TRUE	65280	N23	Sample 335			0
TRUE	65280	N24	Sample 336			0
TRUE	255	O1	Sample 337	23.75		0
TRUE	255	O2	Sample 338	23.59		0
TRUE	255	O3	Sample 339	22.53		0
TRUE	255	O4	Sample 340	23.74		0
TRUE	255	O5	Sample 341	23.01		0
TRUE	255	O6	Sample 342	24.02		0
TRUE	255	O7	Sample 343	23.88		0
TRUE	255	O8	Sample 344	23.59		0
TRUE	255	O9	Sample 345	22.55		0
TRUE	255	O10	Sample 346	21.83		0
TRUE	255	O11	Sample 347	21.56		0
TRUE	255	O12	Sample 348	23.33		0
TRUE	255	O13	Sample 349	22.02		0
TRUE	255	O14	Sample 350	21.35		0
TRUE	255	O15	Sample 351	22.90		0
TRUE	255	O16	Sample 352	21.94		0
TRUE	255	O17	Sample 353	22.26		0
TRUE	255	O18	Sample 354	22.37		0
TRUE	65280	O19	Sample 355			0
TRUE	65280	O20	Sample 356			0
TRUE	65280	O21	Sample 357			0
TRUE	65280	O22	Sample 358			0
TRUE	65280	O23	Sample 359			0
TRUE	65280	O24	Sample 360			0
TRUE	255	P1	Sample 361	25.73		0
TRUE	255	P2	Sample 362	25.27		0
TRUE	255	P3	Sample 363	25.62		0
TRUE	255	P4	Sample 364	26.76		0
TRUE	255	P5	Sample 365	26.33		0
TRUE	255	P6	Sample 366	24.70		0
TRUE	255	P7	Sample 367	26.95		0
TRUE	255	P8	Sample 368	27.05		0
TRUE	255	P9	Sample 369	25.68		0
TRUE	255	P10	Sample 370	22.50		0
TRUE	255	P11	Sample 371	22.38		0
TRUE	255	P12	Sample 372	23.85		0
TRUE	255	P13	Sample 373	22.21		0
TRUE	255	P14	Sample 374	21.31		0
TRUE	255	P15	Sample 375	22.90		0
TRUE	255	P16	Sample 376	22.88		0
TRUE	255	P17	Sample 377	23.50		0
TRUE	255	P18	Sample 378	23.91		0
TRUE	65280	P19	Sample 379			0
TRUE	65280	P20	Sample 380			0
TRUE	65280	P21	Sample 381			0
TRUE	65280	P22	Sample 382			0
TRUE	65280	P23	Sample 383			0
TRUE	65280	P24	Sample 384			0
