# Supplementary material for: Genome-wide identification, evolution, expression, and alternative splicing profiles of peroxiredoxin genes in cotton
Source: PeerJ. 2021 Jan 18;9:e10685. doi: 10.7717/peerj.10685 (PMC7819121; doi:10.7717/peerj.10685)
Supplement: File S2 [file peerj-09-10685-s012.zip › Supplemental_File_2/Sample-P-3h.txt]

Experiment: Sample-P-3h Selected Filter: SYBR Green I / HRM Dye (465-510)
Include	Color	Pos	Name	Cp	Concentration	Standard	Status
TRUE	255	A1	Sample 1	23.06		0
TRUE	255	A2	Sample 2	23.13		0
TRUE	255	A3	Sample 3	23.09		0
TRUE	255	A4	Sample 4	23.04		0
TRUE	255	A5	Sample 5	23.17		0
TRUE	255	A6	Sample 6	23.26		0
TRUE	255	A7	Sample 7	23.68		0
TRUE	255	A8	Sample 8	23.76		0
TRUE	255	A9	Sample 9	23.68		0
TRUE	255	A10	Sample 10	32.18		0
TRUE	255	A11	Sample 11	33.58		0
TRUE	255	A12	Sample 12	32.22		0
TRUE	255	A13	Sample 13	33.15		0
TRUE	255	A14	Sample 14	33.09		0
TRUE	255	A15	Sample 15	31.97		0
TRUE	255	A16	Sample 16	31.45		0
TRUE	255	A17	Sample 17	31.66		0
TRUE	255	A18	Sample 18	32.61		0
TRUE	255	A19	Sample 19	22.85		0
TRUE	255	A20	Sample 20	23.84		0
TRUE	255	A21	Sample 21	23.07		0
TRUE	65280	A22	Sample 22			0
TRUE	65280	A23	Sample 23			0
TRUE	65280	A24	Sample 24			0
TRUE	255	B1	Sample 25	28.88		0
TRUE	255	B2	Sample 26	27.27		0
TRUE	255	B3	Sample 27	29.17		0
TRUE	255	B4	Sample 28	23.01		0
TRUE	255	B5	Sample 29	25.43		0
TRUE	255	B6	Sample 30	24.00		0
TRUE	255	B7	Sample 31	30.44		0
TRUE	255	B8	Sample 32	35.02		0
TRUE	255	B9	Sample 33	33.93		0
TRUE	255	B10	Sample 34	28.56		0
TRUE	255	B11	Sample 35	32.19		0
TRUE	255	B12	Sample 36	29.12		0
TRUE	255	B13	Sample 37	30.28		0
TRUE	255	B14	Sample 38	40.00		0	> - Late Cp call (last five cycles) has higher uncertainty
TRUE	255	B15	Sample 39	26.88		0
TRUE	255	B16	Sample 40	31.93		0
TRUE	255	B17	Sample 41	33.30		0
TRUE	255	B18	Sample 42	33.65		0
TRUE	255	B19	Sample 43	23.16		0
TRUE	255	B20	Sample 44	23.43		0
TRUE	255	B21	Sample 45	23.43		0
TRUE	65280	B22	Sample 46			0
TRUE	65280	B23	Sample 47			0
TRUE	65280	B24	Sample 48			0
TRUE	255	C1	Sample 49	23.71		0
TRUE	255	C2	Sample 50	23.73		0
TRUE	255	C3	Sample 51	23.78		0
TRUE	255	C4	Sample 52	22.50		0
TRUE	255	C5	Sample 53	22.44		0
TRUE	255	C6	Sample 54	23.14		0
TRUE	255	C7	Sample 55	24.68		0
TRUE	255	C8	Sample 56	24.54		0
TRUE	255	C9	Sample 57	24.49		0
TRUE	255	C10	Sample 58	31.02		0
TRUE	255	C11	Sample 59	31.64		0
TRUE	255	C12	Sample 60	31.09		0
TRUE	255	C13	Sample 61	30.65		0
TRUE	255	C14	Sample 62	31.23		0
TRUE	255	C15	Sample 63	31.50		0
TRUE	255	C16	Sample 64	32.60		0
TRUE	255	C17	Sample 65	30.89		0
TRUE	255	C18	Sample 66	30.89		0
TRUE	255	C19	Sample 67	24.09		0
TRUE	255	C20	Sample 68	24.44		0
TRUE	255	C21	Sample 69	24.01		0
TRUE	65280	C22	Sample 70			0
TRUE	65280	C23	Sample 71			0
TRUE	65280	C24	Sample 72			0
TRUE	255	D1	Sample 73	26.93		0
TRUE	255	D2	Sample 74	26.02		0
TRUE	255	D3	Sample 75	25.73		0
TRUE	255	D4	Sample 76	23.15		0
TRUE	255	D5	Sample 77	23.11		0
TRUE	255	D6	Sample 78	22.46		0
TRUE	255	D7	Sample 79	33.17		0
TRUE	255	D8	Sample 80	32.09		0
TRUE	255	D9	Sample 81	30.96		0
TRUE	255	D10	Sample 82	25.89		0
TRUE	255	D11	Sample 83	26.12		0
TRUE	255	D12	Sample 84	28.00		0
TRUE	255	D13	Sample 85	27.73		0
TRUE	255	D14	Sample 86	26.28		0
TRUE	65280	D15	Sample 87			0
TRUE	255	D16	Sample 88	32.18		0
TRUE	255	D17	Sample 89	31.73		0
TRUE	255	D18	Sample 90	34.08		0
TRUE	255	D19	Sample 91	24.83		0
TRUE	255	D20	Sample 92	25.15		0
TRUE	255	D21	Sample 93	24.94		0
TRUE	65280	D22	Sample 94			0
TRUE	65280	D23	Sample 95			0
TRUE	65280	D24	Sample 96			0
TRUE	255	E1	Sample 97	25.13		0
TRUE	255	E2	Sample 98	25.18		0
TRUE	255	E3	Sample 99	24.97		0
TRUE	255	E4	Sample 100	25.26		0
TRUE	255	E5	Sample 101	25.53		0
TRUE	255	E6	Sample 102	25.54		0
TRUE	255	E7	Sample 103	27.34		0
TRUE	255	E8	Sample 104	27.26		0
TRUE	255	E9	Sample 105	27.35		0
TRUE	255	E10	Sample 106	26.04		0
TRUE	255	E11	Sample 107	26.10		0
TRUE	255	E12	Sample 108	26.04		0
TRUE	255	E13	Sample 109	26.09		0
TRUE	255	E14	Sample 110	26.09		0
TRUE	255	E15	Sample 111	26.08		0
TRUE	255	E16	Sample 112	25.99		0
TRUE	255	E17	Sample 113	25.89		0
TRUE	255	E18	Sample 114	25.88		0
TRUE	255	E19	Sample 115	24.72		0
TRUE	255	E20	Sample 116	24.99		0
TRUE	255	E21	Sample 117	25.13		0
TRUE	65280	E22	Sample 118			0
TRUE	65280	E23	Sample 119			0
TRUE	65280	E24	Sample 120			0
TRUE	255	F1	Sample 121	31.99		0
TRUE	255	F2	Sample 122	32.06		0
TRUE	255	F3	Sample 123	30.88		0
TRUE	255	F4	Sample 124	29.74		0
TRUE	255	F5	Sample 125	29.02		0
TRUE	255	F6	Sample 126	30.46		0
TRUE	255	F7	Sample 127	35.33		0
TRUE	255	F8	Sample 128	37.09		0
TRUE	255	F9	Sample 129	35.90		0
TRUE	255	F10	Sample 130	33.42		0
TRUE	255	F11	Sample 131	35.58		0
TRUE	255	F12	Sample 132	40.00		0	> - Late Cp call (last five cycles) has higher uncertainty
TRUE	255	F13	Sample 133	33.75		0
TRUE	255	F14	Sample 134	35.16		0
TRUE	255	F15	Sample 135	32.43		0
TRUE	255	F16	Sample 136	32.21		0
TRUE	255	F17	Sample 137	32.16		0
TRUE	255	F18	Sample 138	32.61		0
TRUE	255	F19	Sample 139	25.00		0
TRUE	255	F20	Sample 140	25.00		0
TRUE	65280	F21	Sample 141			0
TRUE	65280	F22	Sample 142			0
TRUE	65280	F23	Sample 143			0
TRUE	65280	F24	Sample 144			0
TRUE	255	G1	Sample 145	33.13		0
TRUE	255	G2	Sample 146	32.76		0
TRUE	255	G3	Sample 147	33.46		0
TRUE	255	G4	Sample 148	34.18		0
TRUE	255	G5	Sample 149	34.54		0
TRUE	255	G6	Sample 150	33.87		0
TRUE	255	G7	Sample 151	31.35		0
TRUE	255	G8	Sample 152	31.47		0
TRUE	255	G9	Sample 153	30.81		0
TRUE	255	G10	Sample 154	25.71		0
TRUE	255	G11	Sample 155	25.98		0
TRUE	255	G12	Sample 156	25.60		0
TRUE	255	G13	Sample 157	26.80		0
TRUE	255	G14	Sample 158	26.55		0
TRUE	255	G15	Sample 159	26.18		0
TRUE	255	G16	Sample 160	26.90		0
TRUE	255	G17	Sample 161	26.55		0
TRUE	255	G18	Sample 162	26.43		0
TRUE	65280	G19	Sample 163			0
TRUE	65280	G20	Sample 164			0
TRUE	65280	G21	Sample 165			0
TRUE	65280	G22	Sample 166			0
TRUE	65280	G23	Sample 167			0
TRUE	65280	G24	Sample 168			0
TRUE	255	H1	Sample 169	20.68		0
TRUE	255	H2	Sample 170	19.87		0
TRUE	255	H3	Sample 171	20.56		0
TRUE	255	H4	Sample 172	14.61		0
TRUE	255	H5	Sample 173	17.07		0
TRUE	255	H6	Sample 174	16.81		0
TRUE	255	H7	Sample 175	24.44		0
TRUE	255	H8	Sample 176	29.75		0
TRUE	255	H9	Sample 177	28.19		0
TRUE	255	H10	Sample 178	23.15		0
TRUE	255	H11	Sample 179	25.40		0
TRUE	255	H12	Sample 180	22.09		0
TRUE	255	H13	Sample 181	21.99		0
TRUE	255	H14	Sample 182	27.14		0
TRUE	255	H15	Sample 183	22.13		0
TRUE	255	H16	Sample 184	24.14		0
TRUE	255	H17	Sample 185	27.95		0
TRUE	255	H18	Sample 186	25.77		0
TRUE	65280	H19	Sample 187			0
TRUE	65280	H20	Sample 188			0
TRUE	65280	H21	Sample 189			0
TRUE	65280	H22	Sample 190			0
TRUE	65280	H23	Sample 191			0
TRUE	65280	H24	Sample 192			0
TRUE	255	I1	Sample 193	25.65		0
TRUE	255	I2	Sample 194	25.73		0
TRUE	255	I3	Sample 195	25.65		0
TRUE	255	I4	Sample 196	25.84		0
TRUE	255	I5	Sample 197	25.81		0
TRUE	255	I6	Sample 198	25.75		0
TRUE	255	I7	Sample 199	27.92		0
TRUE	255	I8	Sample 200	27.96		0
TRUE	255	I9	Sample 201	27.82		0
TRUE	255	I10	Sample 202	27.12		0
TRUE	255	I11	Sample 203	27.73		0
TRUE	255	I12	Sample 204	27.49		0
TRUE	255	I13	Sample 205	28.21		0
TRUE	255	I14	Sample 206	27.60		0
TRUE	255	I15	Sample 207	27.59		0
TRUE	255	I16	Sample 208	28.24		0
TRUE	255	I17	Sample 209	27.99		0
TRUE	255	I18	Sample 210	28.00		0
TRUE	65280	I19	Sample 211			0
TRUE	65280	I20	Sample 212			0
TRUE	65280	I21	Sample 213			0
TRUE	65280	I22	Sample 214			0
TRUE	65280	I23	Sample 215			0
TRUE	65280	I24	Sample 216			0
TRUE	255	J1	Sample 217	22.68		0
TRUE	255	J2	Sample 218	22.88		0
TRUE	255	J3	Sample 219	23.05		0
TRUE	255	J4	Sample 220	22.96		0
TRUE	255	J5	Sample 221	22.93		0
TRUE	255	J6	Sample 222	23.19		0
TRUE	255	J7	Sample 223	23.80		0
TRUE	255	J8	Sample 224	24.05		0
TRUE	255	J9	Sample 225	24.18		0
TRUE	255	J10	Sample 226	27.85		0
TRUE	255	J11	Sample 227	28.18		0
TRUE	255	J12	Sample 228	28.24		0
TRUE	255	J13	Sample 229	28.50		0
TRUE	255	J14	Sample 230	28.58		0
TRUE	255	J15	Sample 231	28.62		0
TRUE	255	J16	Sample 232	27.13		0
TRUE	255	J17	Sample 233	27.15		0
TRUE	255	J18	Sample 234	27.72		0
TRUE	65280	J19	Sample 235			0
TRUE	65280	J20	Sample 236			0
TRUE	65280	J21	Sample 237			0
TRUE	65280	J22	Sample 238			0
TRUE	65280	J23	Sample 239			0
TRUE	65280	J24	Sample 240			0
TRUE	255	K1	Sample 241	28.78		0
TRUE	255	K2	Sample 242	28.96		0
TRUE	255	K3	Sample 243	28.78		0
TRUE	255	K4	Sample 244	28.02		0
TRUE	255	K5	Sample 245	28.84		0
TRUE	255	K6	Sample 246	29.13		0
TRUE	255	K7	Sample 247	30.56		0
TRUE	255	K8	Sample 248	30.50		0
TRUE	255	K9	Sample 249	30.59		0
TRUE	255	K10	Sample 250	32.03		0
TRUE	255	K11	Sample 251	31.92		0
TRUE	255	K12	Sample 252	31.28		0
TRUE	255	K13	Sample 253	31.53		0
TRUE	255	K14	Sample 254	31.33		0
TRUE	255	K15	Sample 255	30.95		0
TRUE	255	K16	Sample 256	33.41		0
TRUE	255	K17	Sample 257	33.19		0
TRUE	255	K18	Sample 258	32.75		0
TRUE	65280	K19	Sample 259			0
TRUE	65280	K20	Sample 260			0
TRUE	65280	K21	Sample 261			0
TRUE	65280	K22	Sample 262			0
TRUE	65280	K23	Sample 263			0
TRUE	65280	K24	Sample 264			0
TRUE	255	L1	Sample 265	33.98		0
TRUE	255	L2	Sample 266	31.60		0
TRUE	255	L3	Sample 267	28.68		0
TRUE	255	L4	Sample 268	24.72		0
TRUE	255	L5	Sample 269	25.37		0
TRUE	255	L6	Sample 270	25.13		0
TRUE	255	L7	Sample 271	40.00		0	> - Late Cp call (last five cycles) has higher uncertainty
TRUE	255	L8	Sample 272	35.07		0
TRUE	255	L9	Sample 273	34.75		0
TRUE	255	L10	Sample 274	29.86		0
TRUE	255	L11	Sample 275	32.56		0
TRUE	255	L12	Sample 276	30.96		0
TRUE	255	L13	Sample 277	29.52		0
TRUE	255	L14	Sample 278	32.66		0
TRUE	255	L15	Sample 279	35.27		0
TRUE	255	L16	Sample 280	32.60		0
TRUE	255	L17	Sample 281	37.10		0
TRUE	255	L18	Sample 282	36.60		0
TRUE	65280	L19	Sample 283			0
TRUE	65280	L20	Sample 284			0
TRUE	65280	L21	Sample 285			0
TRUE	65280	L22	Sample 286			0
TRUE	65280	L23	Sample 287			0
TRUE	65280	L24	Sample 288			0
TRUE	255	M1	Sample 289	38.30		0
TRUE	255	M2	Sample 290	34.97		0
TRUE	255	M3	Sample 291	35.01		0
TRUE	255	M4	Sample 292	35.72		0
TRUE	255	M5	Sample 293	34.68		0
TRUE	255	M6	Sample 294	35.03		0
TRUE	255	M7	Sample 295	35.94		0
TRUE	255	M8	Sample 296	36.51		0
TRUE	255	M9	Sample 297	36.08		0
TRUE	255	M10	Sample 298	37.32		0
TRUE	255	M11	Sample 299	36.04		0
TRUE	65280	M12	Sample 300			0
TRUE	255	M13	Sample 301	40.00		0	> - Late Cp call (last five cycles) has higher uncertainty
TRUE	65280	M14	Sample 302			0
TRUE	65280	M15	Sample 303			0
TRUE	255	M16	Sample 304	40.00		0	> - Late Cp call (last five cycles) has higher uncertainty
TRUE	65280	M17	Sample 305			0
TRUE	65280	M18	Sample 306			0
TRUE	65280	M19	Sample 307			0
TRUE	65280	M20	Sample 308			0
TRUE	65280	M21	Sample 309			0
TRUE	65280	M22	Sample 310			0
TRUE	65280	M23	Sample 311			0
TRUE	65280	M24	Sample 312			0
TRUE	255	N1	Sample 313	29.35		0
TRUE	255	N2	Sample 314	28.84		0
TRUE	255	N3	Sample 315	27.35		0
TRUE	255	N4	Sample 316	25.89		0
TRUE	255	N5	Sample 317	25.63		0
TRUE	255	N6	Sample 318	26.88		0
TRUE	255	N7	Sample 319	31.74		0
TRUE	255	N8	Sample 320	31.89		0
TRUE	255	N9	Sample 321	31.95		0
TRUE	255	N10	Sample 322	27.58		0
TRUE	255	N11	Sample 323	29.00		0
TRUE	255	N12	Sample 324	30.47		0
TRUE	255	N13	Sample 325	30.26		0
TRUE	255	N14	Sample 326	28.61		0
TRUE	255	N15	Sample 327	29.65		0
TRUE	255	N16	Sample 328	29.11		0
TRUE	255	N17	Sample 329	30.74		0
TRUE	255	N18	Sample 330	31.04		0
TRUE	65280	N19	Sample 331			0
TRUE	65280	N20	Sample 332			0
TRUE	65280	N21	Sample 333			0
TRUE	65280	N22	Sample 334			0
TRUE	65280	N23	Sample 335			0
TRUE	65280	N24	Sample 336			0
TRUE	255	O1	Sample 337	21.53		0
TRUE	255	O2	Sample 338	21.57		0
TRUE	255	O3	Sample 339	21.56		0
TRUE	255	O4	Sample 340	21.51		0
TRUE	255	O5	Sample 341	21.53		0
TRUE	255	O6	Sample 342	21.55		0
TRUE	255	O7	Sample 343	22.62		0
TRUE	255	O8	Sample 344	22.52		0
TRUE	255	O9	Sample 345	22.44		0
TRUE	255	O10	Sample 346	26.86		0
TRUE	255	O11	Sample 347	27.17		0
TRUE	255	O12	Sample 348	26.86		0
TRUE	255	O13	Sample 349	27.16		0
TRUE	255	O14	Sample 350	27.09		0
TRUE	255	O15	Sample 351	27.34		0
TRUE	255	O16	Sample 352	25.91		0
TRUE	255	O17	Sample 353	27.02		0
TRUE	255	O18	Sample 354	27.18		0
TRUE	65280	O19	Sample 355			0
TRUE	65280	O20	Sample 356			0
TRUE	65280	O21	Sample 357			0
TRUE	65280	O22	Sample 358			0
TRUE	65280	O23	Sample 359			0
TRUE	65280	O24	Sample 360			0
TRUE	255	P1	Sample 361	25.74		0
TRUE	255	P2	Sample 362	25.89		0
TRUE	255	P3	Sample 363	25.70		0
TRUE	255	P4	Sample 364	24.96		0
TRUE	255	P5	Sample 365	25.69		0
TRUE	255	P6	Sample 366	25.60		0
TRUE	255	P7	Sample 367	26.04		0
TRUE	255	P8	Sample 368	26.04		0
TRUE	255	P9	Sample 369	26.11		0
TRUE	255	P10	Sample 370	29.01		0
TRUE	255	P11	Sample 371	28.77		0
TRUE	255	P12	Sample 372	28.96		0
TRUE	255	P13	Sample 373	28.85		0
TRUE	255	P14	Sample 374	28.92		0
TRUE	255	P15	Sample 375	29.50		0
TRUE	255	P16	Sample 376	27.43		0
TRUE	255	P17	Sample 377	27.61		0
TRUE	255	P18	Sample 378	27.29		0
TRUE	65280	P19	Sample 379			0
TRUE	65280	P20	Sample 380			0
TRUE	65280	P21	Sample 381			0
TRUE	65280	P22	Sample 382			0
TRUE	65280	P23	Sample 383			0
TRUE	65280	P24	Sample 384			0
